# Supplementary material for: Prognostic role of microRNA 182 and microRNA 18a in locally advanced triple negative breast cancer
Source: PLoS One. 2020 Nov 11;15(11):e0242190. doi: 10.1371/journal.pone.0242190 (PMC7657558; doi:10.1371/journal.pone.0242190)
Supplement: S1 Data — (XLSX) [file pone.0242190.s001.xlsx]

## Sheet: Sheet1
S.No.	RNU 48 ct value	18a ct value	182 ct value	18a dct	18a RNU	182 dct	182 RNU
1	16.08	26.19	30.44	10.11	4.89	14.36	0.64
2	18.97	27.9	29.5	8.93	6.07	10.53	4.47
3	17.32	25.26	27.5	7.94	7.06	10.18	4.82
4	20.02	26.2	28.61	6.18	8.82	8.59	6.41
5	16.42	26.41	30.6	9.99	5.01	14.18	0.82
6	19.68	26.2	28.06	6.52	8.48	8.38	6.62
7	22.07	27.04	29.01	4.97	10.03	6.94	8.06
8	19.8	28.32	31.36	8.52	6.48	11.56	3.44
9	17.3	26.14	29.36	8.84	6.16	12.06	2.94
10	19.06	26.83	29.01	7.77	7.23	9.95	5.05
11	17.43	24.25	28.33	6.82	8.18	10.9	4.1
12	18.81	27.91	31.09	9.1	5.9	12.28	2.72
13	21.87	28.76	33.35	6.89	8.11	11.48	3.52
14	30.12	31.29	34.35	1.17	13.83	4.23	10.77
15	16.05	25.81	29.21	9.76	5.24	13.16	1.84
16	22.96	28.06	31.09	5.1	9.9	8.13	6.87
17	18.88	27.06	29.72	8.18	6.82	10.84	4.16
18	23.25	26.24	29.68	2.99	12.01	6.43	8.57
19	23.24	30.71	33.41	7.47	7.53	10.17	4.83
20	23.77	29.93	33.06	6.16	8.84	9.29	5.71
21	22.56	28.86	32.73	6.3	8.7	10.17	4.83
22	17.12	24.08	27.68	6.96	8.04	10.56	4.44
23	17.97	24.29	28.95	6.32	8.68	10.98	4.02
24	27.98	32.53	34.98	4.55	10.45	7	8
25	22.56	28.92	31.14	6.36	8.64	8.58	6.42
26	18.04	25.13	26.81	7.09	7.91	8.77	6.23
27	23.42	25.97	27.48	2.55	12.45	4.06	10.94
28	19.31	24.18	29.21	4.87	10.13	9.9	5.1
29	19.23	27.69	31.85	8.46	6.54	12.62	2.38
30	19.65	26.38	28.93	6.73	8.27	9.28	5.72
31	18.26	25.03	28.38	6.77	8.23	10.12	4.88
32	17.26	24.41	27.09	7.15	7.85	9.83	5.17
33	17.09	25.84	26.51	8.75	6.25	9.42	5.58
34	21.98	28.69	30.38	6.71	8.29	8.4	6.6
35	21.12	25.09	26.93	3.97	11.03	5.81	9.19
36	18.33	25.1	26.6	6.77	8.23	8.27	6.73
37	18.1	26.11	26.91	8.01	6.99	8.81	6.19
38	18.09	21.33	27.39	3.24	11.76	9.3	5.7
39	21.16	25.96	28.13	4.8	10.2	6.97	8.03
40	19.16	26.25	30.79	7.09	7.91	11.63	3.37
41	25.94	28.66	30.38	2.72	12.28	4.44	10.56
42	29.75	33.51	35.83	3.76	11.24	6.08	8.92
43	20.15	25.77	28.83	5.62	9.38	8.68	6.32
44	18.31	26.18	30.33	7.87	7.13	12.02	2.98
45	18.69	24.58	28.23	5.89	9.11	9.54	5.46
46	19.93	30.1	32.27	10.17	4.83	12.34	2.66
47	19.04	25.18	29.27	6.14	8.86	10.23	4.77
48	20.07	27.33	30.33	7.26	7.74	10.26	4.74
49	27.88	32.33	33.6	4.45	10.55	5.72	9.28
50	19.09	21.43	23.54	2.34	12.66	4.45	10.55
